# Supplementary material for: Reliability of pelvic floor muscle surface electromyography (sEMG) recordings during synchronous whole body vibration
Source: PLoS One. 2021 May 18;16(5):e0251265. doi: 10.1371/journal.pone.0251265 (PMC8130969; doi:10.1371/journal.pone.0251265)
Supplement: S1 Dataset — (XLSX) [file pone.0251265.s001.xlsx]

## Sheet: Data
n	age	weight [kg]	height (m)	BMI	s3%_1s_PFM_FA_V_30	s3%_2s_PFM_FA_V_30	s3%_3s_PFM_FA_V_30	s3%_4s_PFM_FA_V_30	3_MNF_1s_PFM_FA_V_30	3_MNF_2s_PFM_FA_V_30	3_MNF_2s_PFM_FA_V_30	3_MNF_4s_PFM_FA_V_30	3_MDF_1s_PFM_FA_V_30	3_MDF_2s_PFM_FA_V_30	3_MDF_3s_PFM_FA_V_30	3_MDF_4s_PFM_FA_V_30	s3%_1s_PFM_FH_V_30	s3%_2s_PFM_FH_V_30	s3%_3s_PFM_FH_V_30	s3%_4s_PFM_FH_V_30	3_MNF_1s_PFM_FH_V_30	3_MNF_2s_PFM_FH_V_30	3_MNF_3s_PFM_FH_V_30	3_MNF_4s_PFM_FH_V_30	3_MDF_1s_PFM_FH_V_30	3_MDF_2s_PFM_FH_V_30	3_MDF_3s_PFM_FH_V_30	3_MDF_4s_PFM_FH_V_30	s3%_1s_PFM_FA_V_40	s3%_2s_PFM_FA_V_40	s3%_3s_PFM_FA_V_40	s3%_4s_PFM_FA_V_40	3_MNF_1s_PFM_FA_V_40	3_MNF_2s_PFM_FA_V_40	3_MNF_3s_PFM_FA_V_40	3_MNF_4s_PFM_FA_V_40	3_MDF_1s_PFM_FA_V_40	3_MDF_2s_PFM_FA_V_40	3_MDF_3s_PFM_FA_V_40	3_MDF_4s_PFM_FA_V_40	s3%_1s_PFM_FH_V_40	s3%_2s_PFM_FH_V_40	s3%_3s_PFM_FH_V_40	s3%_4s_PFM_FH_V_40	3_MNF_1s_PFM_FH_V_40	3_MNF_2s_PFM_FH_V_40	3_MNF_3s_PFM_FH_V_40	3_MNF_4s_PFM_FH_V_40	3_MDF_1s_PFM_FH_V_40
1	23	65	166	23.63	30.6694	21.5039	29.4757	32.4019	74.2333	72.2667	86.3667	85.1667	56.6667	52.3333	63	60	12.1471	8.0186	14.297	15.4756	187.333	202.333	199	200.333	160.333	166.333	172.667	172.667	33.2878	27.3222	31.3336	36.3425	71.3333	70.7	83.4333	84.2333	56.3333	55.6667	60.3333	60.6667	12.4431	10.0715	14.5489	16.2278	189.233	194	199.667	198.133	162.667
2	23	71	168	24.09	31.8959	26.6992	25.9859	33.5481	81.4667	83	86.9333	85.2333	68.3333	70	73.3333	71.3333	13.8739	12.3197	12.5646	15.9259	173.667	172.4	172.233	171.567	152.333	152	153	152.667	53.1365	49.5313	32.7641	41.4074	88.2667	79.1	90.3667	88.0667	74.5	56.6667	78.6667	73.3333	31.1929	20.1493	16.6901	20.3778	172.9	176.367	172.233	171.533	151.5
3	22	75	168	26.59	16.3035	21.4422	18.2427	20.9911	69.1	67.1667	71.1	67.3	55	54	58	54.6667	5.67039	6.88053	6.23199	6.64088	179.067	179.2	179.2	178.367	154.667	153	155.333	153.667	19.3762	25.2099	27.114	26.9181	72.25	71.8667	77.8	73.1667	58.5	58.3333	63.6667	60.6667	7.30447	9.9429	10.8033	9.82776	180.25	179.75	177.633	176.967	153
4	26	72	176	23.3	19.2728	16.2457	15.3932	17.0455	141.167	131.433	103	106.7	112.333	103.333	82.3333	84.3333	13.7307	11.0732	8.87402	10.1732	222.367	216.433	188.733	194.233	199	194.333	163.667	168.667	36.7037	35.4418	22.6994	23.1293	143.967	147.8	105.533	108	119.333	121.667	86.3333	84.6667	26.9305	26.3936	13.2738	13.6132	223	227.367	189.8	200.667	199
5	20	56	164	20.89	10.6806	11.7824	14.5407	13.1801	74.8667	75.7667	62.6333	59.3333	58.3333	61.3333	44.3333	41.3333	4.04344	4.47045	4.50353	3.89641	198.733	190.333	201.933	209.4	165.667	159	169.667	175.667	17.4179	17.0489	24.6437	20.8482	84.0333	79.6667	68.8667	64.1	68.6667	65.3333	55.6667	50.6667	8.29248	7.36992	8.88729	6.91376	172.367	174.767	189.1	191.533	151.333
6	30	71	166	25.76	14.2098	14.6065	11.961	11.6425	89.6333	84.3667	146.2	154.2	71.3333	68.6667	125.5	139	6.83027	6.45982	9.15894	10.7624	190.833	188.333	214	227.26	162.667	159.667	192.667	208	19.1528	18.7158	12.5005	13.5033	89.5667	84.9	136.967	144.7	70.6667	68	120.667	127.33	9.59977	8.95415	9.52443	11.0441	184.733	183.1	216.367	245.4	158
7	26	58	170	20.06	25.9356	28.6016	32.8638	36.6303	76.2667	77.3333	70.9667	72.6667	64.3333	65.3333	59.6667	60.6667	9.95227	11.41	11.3753	13.4151	182.433	177.667	177.467	177.167	159	156	153	155.667	42.5697	41.0561	44.4057	42.8254	91.9667	82.4667	73.9333	75.0667	68.6667	72.3333	63	64	24.2488	16.2367	16.1971	16.7979	183.967	172.233	170.933	171.433	159.333
8	23	45	157.5	18.43	13.5924	12.7367	12.5713	12.8114	87.7333	87.5667	87.8333	83.8	71	70.6667	70.3333	67.6667	15.6219	12.8236	14.1067	11.8407	183.867	185.567	186.4	186.733	160.667	161.667	163.667	162	49.2927	37.0949	43.6452	45.2594	98.1	97.1	97.2	95.7	80.6667	80	80	78.6667	25.5877	20.1677	24.0671	24.2046	183.067	182.5	184.767	183.233	161
legend:
FA- filter by Abercromby
FH- filter by Hazell
1s- first session
2s- second session
3s- third session
4s- fourth session
[truncated: 3 more columns]
